# Supplementary material for: A Straightforward Cytometry-Based Protocol for the Comprehensive Analysis of the Inflammatory Valve Infiltrate in Aortic Stenosis
Source: Int J Mol Sci. 2023 Jan 22;24(3):2194. doi: 10.3390/ijms24032194 (PMC9916774; doi:10.3390/ijms24032194)
Supplement: Supplementary file 1 [file ijms-24-02194-s001.zip]

Archive with 1 entries (1 files):
- ijms-2160619-supplementary.pdf
